# Supplementary material for: A single-component multidrug transporter of the major facilitator superfamily is part of a network that protects E scherichia coli from bile salt stress
Source: Mol Microbiol. 2014 Apr 13;92(4):872–84. doi: 10.1111/mmi.12597 (PMC4235344; doi:10.1111/mmi.12597)
Supplement: Supplementary file 2 [file mmi0092-0872-SD2.txt]

1 
 
SupplementaryMaterial 
 
TableS1. MIC of bile salts in isogenic strains of E. coliBW25113 at pH 8.5. At 
alkalinepH, wild typecellsare 4-foldmore susceptible than cells grown at neutral pH 
(Table 1) to the toxic effects of bile salts, and deletion of chromosomal mdtMhas no 
apparent effecton bile salt resistance.
 
 
 
 
 
 
Figure S1. Western blot analysis of expression levelsof recombinant wild type 
(pMdtM) and D22Amutant (pD22A) MdtMoverproduced by (A) E. coliBW25113
mdtMsingle-deletion mutant cells grown at pH 7.2 and pH 6.0, and (B) by acrB
chromosomal deletion mutant BW25113 cells grown at two different pH values. Each 
lanecontained 10 g of membrane protein.
 
 
Strain
MIC (mg/ml) of:
Na+ cholate Na+ deoxycholate
Wild type 32 32 
∆mdtM 32 32 2 
 
 
 
Figure S2. Whole cell EtBr effluxassay control experiments. Additionof 0.1mM
DDMdetergent along with the glucoseused to energise E. coliUTL2 cells
expressing recombinant wild-type MdtMand loaded with EtBr resulted in an increase 
in the fluorescence emission (redtrace). In contrast, the fluorescence of re-
energisedUTL2 cellsthat had previously been exposed to 3 mMsodiumcholate 
(black trace) was steadily quenched until addition of CCCP at the time indicated.  All 
assays were performed at pH 6.0. Fluorescence intensity was measured in counts 
per second (cps).
 3 
 
 
 
Figure S3. Percentage intrinsic fluorescence quenching of purified W309F and 
W309AMdtMinDDMsolutionas a function ofcholate concentration at pH 7.2. Data 
points and error bars represent the meanSD of threeindividual measurements. 
 
 
 
Figure S4.  Circular dichroismspectra of purified,DDMdetergent-solubilisedMdtM
at pH 7.2 (grey trace) and pH 6.0 (black trace). 4 
 
 
Figure S5.  MdtM-dependent bile salt/H+ exchange in inverted vesicles at pH 6.0. 
Measurements of pH were performed by monitoring the fluorescence 
quench/dequenchof acridine orange upon additionof bile salts to inverted vesicles
that harboured recombinant wild typeMdtM(A, C &E) or, as a control, the 
dysfunctional D22Amutant (B, D &F). Sodiumcholate (A& B) or sodium
deoxycholate, DOC, (C &D) was added to vesicles as indicated to initiate the 
transport reaction. Additional control assays were performed by the addition of 
sodiumgluconate (Na+) to the inverted vesicles (E&F). Respiration-dependent
generation of pH (acid inside) was established by addition of lactate. Additionof 
CCCPat the time indicated completely dissipated pH.Thetraces are 
representative of experiments performed in triplicateon atleast two separate 
preparations of inverted vesicles. The fluorescence scale (50%Q) represents 50%of 
the initial acridine orange fluorescence signal prior toadditionof lactate. 5 
 
 
 
Figure S6.  Electrogenicityof MdtM-catalysedbile salt/H+ antiport at pH 6.0. 
Electrogenic antiport was probed by Oxonol Vfluorometry of inverted vesicles 
generated fromE. coliTO114 cells transformed with pMdtM (left-hand traces) or, as 
a negative control,pD22A(left-hand traces). Respiration-dependent formation of  
was initiated by addition of lactateat thetime indicated.  Once steady-state  was 
achieved, antiport was initiated by addition of sodiumcholate (A& B) or sodium
deoxycholate(C& D) asindicated. Vesicleswere depolarised by addition of CCCP
as indicated. 
 6 
 
 
 
Figure S7.  MdtMcatalyses electrogenic  bile salt/H+ antiport. Control experiments, 
in which the effects of addition of sodiumgluconate (A& C) and the ionophore 
nigericin (B & D) were probed by Oxonol Vfluorometry of invertedvesicles of TO114
cells transformed with pMdtM, were performed at pH 7.2(A& B) and pH 6.0 (C& 
D). The traces shown are representative ofexperiments performed in triplicate on
two separate preparations of inverted vesicles. 
 
